# Supplementary material for: Democracy, transparency, economic development, religion, and women on boards of national Olympic committees: Evidence from 89 countries
Source: PLoS One. 2026 Feb 25;21(2):e0342030. doi: 10.1371/journal.pone.0342030 (PMC12935213; doi:10.1371/journal.pone.0342030)
Supplement: S1 File — (XLSX) [file pone.0342030.s001.xlsx]

## Sheet: data
Country	dummy region	region	athletes	boards	boards_log	DV_percent	bud_percent	pro_percent	rom_percent	hin_percent	isl_percent	jud_percent	non_percent	rel_percent	total_log	democracy	GNI_log	transparency	no women	1 woman	2 women	3 and more women
Afghanistan	1	Asia	3	5	0.69897	0.2	9.25926e-05	0.000222222	5.77778e-06	0.000296296	0.995556	0	0.00203704	0.996596	7.43136	2.4025	2.72428	1.4	0	1	0	0
Algeria	3	Middle East North Africa	68	16	1.20412	0.125	0	0	0	0	0.99	0	0	0.998	7.55226	3.605	3.68753	2.9	0	0	1	0
Angola	5	Sub-Saharan Africa	26	14	1.14613	0.357143	8.54863e-05	0.23	0.62	0	0.010398	0	0.0178925	0.977675	7.28136	3.04	3.51055	1.9	0	0	0	1
Argentina	0	Americas	223	11	1.04139	0.0909091	0.000179109	0.1	0.75	4.86881e-05	0.0151238	0.00680693	0.12	0.874541	7.60638	7.1625	3.9619	2.9	0	1	0	0
Armenia	1	Asia	32	14	1.14613	0.0714286	0	0	0	0	0.000308092	0.000174072	0.0345988	0.964456	6.51132	4.1375	3.51587	2.6	0	1	0	0
Australia	4	Pacific	432	13	1.11394	0.384615	0.0247186	0.0942793	0.202807	0.00841121	0.0222565	0.00454836	0.310114	0.685267	7.33041	9.5775	4.66978	8.7	0	0	0	1
Austria	2	Europe	71	26	1.41497	0.230769	0	0.06	0.64	0	0.0475068	0.000989062	0.15421	0.778496	6.92375	8.6725	4.69425	7.9	0	0	0	1
Azerbaijan	2	Europe	56	20	1.30103	0.2	0	0.000353684	0	0	0.95	0.000884211	0.0193421	0.975001	6.95653	3.105	3.73239	2.4	0	0	0	1
Bahrain	3	Middle East North Africa	34	14	1.14613	0.142857	0	0.0111512	0.0265331	0	0.895999	0	0	0.993996	6.09152	3.67	4.29026	4.9	0	0	1	0
Bangladesh	1	Asia	7	34	1.53148	0.0588235	0.006	0.000999995	0.000599997	0.09	0.897	1.20171e-06	0.000791503	0.998782	8.16818	6.2275	2.89209	2.4	0	0	1	0
Belarus	2	Europe	124	16	1.20412	0.1875	0	0.01178	0.0706799	0	0.002002	0.00126442	0.411	0.571651	6.97729	3.3375	3.78888	2.5	0	0	0	1
Belgium	2	Europe	108	16	1.20412	0.1875	0.00299998	0.00999991	0.625	0.000689567	0.0499998	0.00275827	0.192	0.748742	7.03648	8.675	4.67311	7.1	0	0	0	1
Bosnia and Herzegovina	2	Europe	11	13	1.11394	0.153846	0	0.00999975	0.15	0	0.45	0.000266489	0.0292903	0.970266	6.58249	5.8175	3.68305	3.2	0	0	1	0
Brazil	0	Americas	485	12	1.07918	0.166667	0.00127912	0.268	0.596	2.97501e-05	0.000184356	0.000560927	0.085	0.908658	8.28048	7.645	3.989	3.7	0	0	1	0
Bulgaria	2	Europe	51	8	0.90309	0.125	0	0.00556767	0.00849984	0	0.128852	0.000265127	0.0472819	0.951821	6.87758	7.02	3.84572	3.6	0	1	0	0
Cameroon	5	Sub-Saharan Africa	24	15	1.17609	0.0666667	1.80131e-05	0.235053	0.260105	0	0.214018	0	0.00727999	0.990973	7.29951	3.57	3.16137	2.2	0	1	0	0
Canada	0	Americas	321	19	1.27875	0.368421	0.0194203	0.22983	0.420204	0.00797101	0.0194203	0.00986388	0.164348	0.834635	7.53782	9.405	4.64826	8.9	0	0	0	1
Chile	0	Americas	42	8	0.90309	0.25	0.000158104	0.1061	0.758557	0	0.000263506	0.00121002	0.0599999	0.923311	7.23242	8.61	4.03019	7.2	0	0	1	0
China	1	Asia	405	31	1.49136	0.258065	0.126	0.038	0.008	1.38064e-05	0.025	1.91722e-06	0.325	0.672326	9.12878	2.9525	3.64444	3.5	0	0	0	1
Colombia	0	Americas	154	12	1.07918	0.0833333	3.49714e-05	0.15	0.82	0.000174857	0.000599201	0.000174857	0.015	0.980882	7.66553	7.22	3.75511	3.5	0	1	0	0
Costa Rica	0	Americas	12	10	1	0.3	0.000269663	0.101898	0.78	0.000125393	0	0.000853933	0.1	0.891584	6.64836	8.52	3.86273	5.3	0	0	0	1
Croatia	2	Europe	88	19	1.27875	0.210526	0	0.00341963	0.862833	0	0.0146972	0.000124995	0.0565079	0.928475	6.64583	7.12	4.14301	4.1	0	0	0	1
Czech Republic	2	Europe	104	6	0.778151	0	0	0.0165974	0.197232	0	0.000127004	0.000695009	0.757467	0.214651	7.02264	8.565	4.28825	4.6	1	0	0	0
Denmark	2	Europe	128	9	0.954243	0.444444	0.000809981	0.809007	0.00685316	3.71866e-05	0.0400748	0.000388654	0.10109	0.85873	6.74348	9.6825	4.78739	9.3	0	0	0	1
Ecuador	0	Americas	38	14	1.14613	0.214286	0.000525014	0.02	0.87	0	0.000105566	7.03772e-05	0.0849999	0.906247	7.15257	5.9675	3.63246	2.5	0	0	0	1
Egypt	3	Middle East North Africa	124	11	1.04139	0	0	0.015	0.00120574	0	0.864306	0	0.01	0.985512	7.90997	3.1425	3.34242	3.1	1	0	0	0
El Salvador	0	Americas	8	8	0.90309	0.125	0	0.276	0.585	0	0.000281048	8.98467e-05	0.111	0.865184	6.85807	7.12	3.46835	3.6	0	1	0	0
Estonia	2	Europe	46	10	1	0.3	0.00104554	0.111425	0.00411202	0.000269408	0.00149257	0.00126868	0.690312	0.291671	6.1271	8.35	4.16376	6.5	0	0	0	1
Fiji	4	Pacific	54	8	0.90309	0.375	0	0.48876	0.12219	0.28	0.0599999	0	0.0105223	0.989076	5.93415	3.6875	3.53782	.	0	0	0	1
Finland	2	Europe	54	11	1.04139	0.363636	0.000929919	0.783	0	0	0.00452003	0.000238073	0.166045	0.800744	6.72948	9.6825	4.69679	9.2	0	0	0	1
France	2	Europe	410	7	0.845098	0.142857	0.0103751	0.02	0.645	0.000813105	0.078919	0.00765275	0.191458	0.805034	7.79742	8.1875	4.64385	6.8	0	1	0	0
Germany	2	Europe	441	5	0.69897	0.2	0.00299881	0.309673	0.314569	0.00119341	0.0489602	0.00145657	0.23	0.762855	7.91222	8.6725	4.65839	7.9	0	1	0	0
Greece	2	Europe	93	8	0.90309	0	0	0.00724242	0.00450285	0	0.0240298	0.000498971	0.0260617	0.968311	7.05382	8.23	4.43648	3.5	1	0	0	0
Guatemala	0	Americas	21	5	0.69897	0.2	0	0.4	0.55	0	0.000144671	0.000144671	0.0459367	0.950492	7.14065	6.7275	3.42975	3.2	0	1	0	0
Honduras	0	Americas	30	10	1	0.1	0	0.32	0.57	0	4.96124e-05	4.96124e-05	0.0999999	0.890099	6.9032	6.0875	3.23805	2.4	0	1	0	0
Hungary	2	Europe	154	14	1.14613	0.142857	0	0.181775	0.472462	0	0.000454545	0.00110758	0.271596	0.675208	6.99564	7.765	4.12222	4.7	0	0	1	0
Iceland	2	Europe	8	14	1.14613	0.357143	0.00343096	0.867998	0.0304494	0	0.00501545	0	0.0325389	0.929651	5.50081	9.8375	4.58001	8.5	0	0	0	1
India	1	Asia	123	28	1.44716	0.0357143	0.00773355	0.00727352	0.00747016	0.80452	0.134	4.1841e-06	0.00311084	0.99649	9.07737	7.985	3.08279	3.3	0	1	0	0
Iraq	3	Middle East North Africa	26	10	1	0.1	0	0	0.00833333	0	0.95	0	0.0110063	0.968868	7.50243	3.4675	3.64246	1.5	0	1	0	0
Italy	2	Europe	312	20	1.30103	0.15	0.000146007	0	0.791274	0.000130995	0.0115735	0.000644807	0.186829	0.807701	7.78163	8.2575	4.57657	3.9	0	0	0	1
Jamaica	0	Americas	57	10	1	0.2	0.000112249	0.605167	0.0202187	0.00556398	0.000527429	0.000185106	0.199398	0.694595	6.45767	7.7575	3.65225	3.3	0	0	1	0
Jordan	3	Middle East North Africa	8	18	1.25527	0.0555556	0	0	0.00499988	0	0.97	0	0	1	6.78619	3.845	3.54531	4.7	0	1	0	0
Laos	1	Asia	6	6	0.778151	0	0.677328	0.0103237	0.00448615	0	0.00999983	0	0.0110733	0.988238	6.78823	2.3475	2.99564	2.1	1	0	0	0
Latvia	2	Europe	33	16	1.20412	0.4375	7.44599e-05	0.350899	0.241502	9.14029e-05	0.000142678	0.00267521	0.20064	0.793246	6.35079	7.4225	4.08814	4.3	0	0	0	1
Lesotho	5	Sub-Saharan Africa	8	13	1.11394	0.230769	0	0.2369	0.582613	0.000579026	0.000763761	0	0.00276863	0.993875	6.32116	6	3.1038	3.5	0	0	0	1
Lithuania	2	Europe	66	12	1.07918	0.25	0	0.00824954	0.772312	0	0.00082113	0.00180667	0.152061	0.832221	6.52127	7.665	4.09447	5	0	0	0	1
Luxembourg	2	Europe	10	11	1.04139	0.181818	0	0.0168038	0.879999	0	0.020044	0.00118615	0.0496226	0.935021	5.70401	9.4375	4.89009	8.5	0	0	1	0
Malawi	5	Sub-Saharan Africa	5	5	0.69897	0.4	0	0.31	0.250295	0.00227997	0.145977	1.92245e-05	0.0060773	0.993478	7.16019	6.055	2.81291	3.4	0	0	1	0
Malta	2	Europe	7	13	1.11394	0.153846	0	0.00999973	0.959999	0	0.00998278	0.00014531	0.0150153	0.983348	5.61586	8.96	4.33021	5.6	0	0	1	0
Mauritius	5	Sub-Saharan Africa	12	12	1.07918	0.25	0.00175789	0.0210026	0.262915	0.485929	0.173195	0	0.00710029	0.992523	6.10738	8.805	3.91116	5.4	0	0	0	1
Mexico	0	Americas	126	12	1.07918	0.25	0	0.141421	0.827197	0	3.34709e-05	0.000600659	0.0271729	0.969821	8.05052	7.135	3.97635	3.1	0	0	0	1
Moldova	2	Europe	23	22	1.34242	0.272727	0	0.0280729	0.0268096	0	0.0360001	0.00109484	0.140364	0.859367	6.55171	6.3825	3.37658	2.9	0	0	0	1
Montenegro	2	Europe	35	16	1.20412	0.1875	0.000189034	0.00190622	0.0343501	0	0.191081	0	0.045114	0.950586	5.79901	6.4525	3.84011	3.7	0	0	0	1
Morocco	3	Middle East North Africa	49	10	1	0.1	0	0	0	0	0.98911	0.000188821	0	0.999299	7.5021	4.315	3.50379	3.4	0	1	0	0
Nepal	1	Asia	7	17	1.23045	0.0588235	0.0904376	0.00158297	0.000126404	0.813433	0.0438721	0	0.00188718	0.997676	7.42316	4.335	2.72428	2.2	0	1	0	0
Netherlands	2	Europe	249	9	0.954243	0.111111	0.0121	0.17	0.27	0.00645001	0.058	0.00154703	0.34	0.659218	7.22044	9.0125	4.73223	8.8	0	1	0	0
New Zealand	4	Pacific	208	10	1	0.4	0.0210295	0.158619	0.154307	0.0198508	0.0112062	0.00107522	0.391913	0.607664	6.64023	9.355	4.47349	9.3	0	0	0	1
Nigeria	5	Sub-Saharan Africa	78	8	0.90309	0	5.33968e-05	0.119711	0.109735	0	0.507978	6.48885e-07	0.00314144	0.995104	8.18783	3.4975	3.31175	2.4	1	0	0	0
Norway	2	Europe	62	15	1.17609	0.4	0.00275328	0.806394	0.0137852	0.00106508	0.0203681	0.000168472	0.110541	0.864828	6.68887	9.755	4.9491	8.6	0	0	0	1
Pakistan	1	Asia	7	26	1.41497	0.192308	0.000575138	0.00746885	0.00458509	0.022	0.956917	0	0.000971347	0.998314	8.22646	5.1375	3	2.3	0	0	0	1
Papua New Guinea	4	Pacific	8	10	1	0.5	0.000416008	0.6	0.27	0	0.000266013	0.00011805	0.00520061	0.991276	6.83802	7.0625	3.22011	2.1	0	0	0	1
Peru	0	Americas	29	13	1.11394	0.307692	0.000346908	0.125	0.813	0	0.000204063	0.000102032	0.04	0.940694	7.46839	6.7475	3.64345	3.5	0	0	0	1
Philippines	1	Asia	13	13	1.11394	0.230769	0.00114009	0.081299	0.83031	0	0.0555253	3.2574e-06	0.00932465	0.988255	7.96425	6.395	3.36361	2.4	0	0	0	1
Poland	2	Europe	242	15	1.17609	0.133333	3.92846e-05	0.00381322	0.877539	0	0.000133568	4.19036e-05	0.08	0.904798	7.58187	7.2875	4.10483	5.3	0	0	1	0
Portugal	2	Europe	95	14	1.14613	0.214286	0.0056	0.008	0.825	0.000600047	0.0085494	0.000299929	0.0691473	0.872528	7.02704	8.4975	4.36229	6	0	0	0	1
Republic of Korea	1	Asia	213	22	1.34242	0.227273	0.225528	0.178994	0.106904	0	0.00145414	2.0665e-06	0.454219	0.532266	7.68909	8.3375	4.34792	5.4	0	0	0	1
Romania	2	Europe	98	19	1.27875	0.315789	0	0.0615851	0.0456446	0	0.00396581	0.000443238	0.0163298	0.97951	7.33109	7	3.943	3.7	0	0	0	1
Russia	2	Europe	286	25	1.39794	0.12	0	0.0147244	0.00773032	0	0.115744	0.00136236	0.140449	0.859365	8.15351	4.075	3.99913	2.1	0	0	0	1
Rwanda	5	Sub-Saharan Africa	7	7	0.845098	0.285714	0	0.26	0.565	4.99786e-05	0.0459999	0	0.00349947	0.983193	7.01471	3.6475	2.77085	4	0	0	1	0
Senegal	5	Sub-Saharan Africa	22	13	1.11394	0.230769	0.000134971	0.00176083	0.0331069	0	0.938926	0	0.00166698	0.99588	7.08221	5.6175	3.1271	2.9	0	0	0	1
Serbia	2	Europe	104	17	1.23045	0.117647	0	0.00991857	0.049668	0	0.0310047	8.03511e-05	0.0527904	0.943295	6.86291	6.385	3.81291	3.5	0	0	1	0
Singapore	1	Asia	25	18	1.25527	0.277778	0.330302	0.0521847	0.0700761	0.0504799	0.142214	5.86854e-05	0.117844	0.880773	6.70859	6.67	4.65254	9.3	0	0	0	1
Slovakia	2	Europe	51	11	1.04139	0.0909091	0	0.0871871	0.620207	0	9.58753e-05	0.000449933	0.1344	0.755571	6.73513	7.8	4.24551	4.3	0	1	0	0
Slovenia	2	Europe	63	22	1.34242	0.136364	0	0.00999993	0.64	0	0.0299998	9.98192e-05	0.24	0.700099	6.31254	7.9475	4.38686	6.4	0	0	0	1
South Africa	5	Sub-Saharan Africa	146	13	1.11394	0.230769	0.00318	0.240014	0.071	0.015	0.0168925	0.00163	0.0639717	0.927428	7.69916	7.935	3.82802	4.5	0	0	0	1
Spain	2	Europe	313	24	1.38021	0.166667	0.000221371	0.0260436	0.759606	0	0.0303843	0.000260436	0.16	0.836516	7.66348	8.675	4.50596	6.1	0	0	0	1
Swaziland	5	Sub-Saharan Africa	2	11	1.04139	0.272727	0	0.289	0.25	0.00151975	0.00655419	0	0.0118377	0.984947	6.08657	3.07	3.52114	3.2	0	0	0	1
Sweden	2	Europe	164	13	1.11394	0.384615	0	0.68	0.02	0	0.06	0.00210907	0.16	0.822723	6.97216	9.65	4.73544	9.2	0	0	0	1
Switzerland	2	Europe	104	7	0.845098	0.285714	0.00324992	0.280346	0.474114	0.00310998	0.0411495	0.00223639	0.134183	0.855871	6.89349	9.415	4.89785	8.7	0	0	1	0
Thailand	1	Asia	54	24	1.38021	0.0416667	0.87	0.00283208	0.00255479	0.000831681	0.1	2.97029e-06	0.00999999	0.986337	7.82823	6.8025	3.65225	3.5	0	1	0	0
Trinidad and Tobago	0	Americas	32	11	1.04139	0.181818	0	0.27977	0.218904	0.183985	0.0503448	0	0.13459	0.793157	6.11561	7.415	4.21985	3.6	0	0	1	0
Turkey	2	Europe	103	18	1.25527	0.333333	0	0.000839953	0.000465531	0	0.985833	0.000195344	0.005	0.990199	7.88529	6.1925	4.0162	4.4	0	0	0	1
Ukraine	2	Europe	205	29	1.4624	0.103448	0.00099999	0.019	0.00399998	0	0.00991186	0.00145635	0.134767	0.864368	7.66281	6.6225	3.47567	2.4	0	0	0	1
United Arab Emirates	3	Middle East North Africa	13	38	1.57978	0	0.00352753	0	0.0296999	0.2225	0.674775	0	0.0136291	0.982229	6.79495	2.8775	4.62366	6.3	1	0	0	0
United Kingdom	2	Europe	374	20	1.30103	0.25	0.00399999	0.0727444	0.0708897	0.0131336	0.0434036	0.00422783	0.261627	0.703302	7.79384	8.6725	4.62076	7.6	0	0	0	1
United States of America	0	Americas	567	28	1.44716	0.321429	0.010904	0.382913	0.250673	0.00574804	0.009	0.019	0.19	0.807454	8.4952	8.4225	4.69373	7.1	0	0	0	1
Uruguay	0	Americas	17	19	1.27875	0	9.53323e-06	0.11	0.471	0	0.000302382	0.00299999	0.172	0.822808	6.52591	9.0175	4.03862	6.9	1	0	0	0
Venezuela	0	Americas	88	11	1.04139	0.181818	0.000422314	0.15	0.8	0	0.00103572	0.000572761	0.04395	0.954452	7.4599	5.09	4.0667	1.5	0	0	1	0
Zimbabwe	5	Sub-Saharan Africa	35	20	1.30103	0.1	1.49606e-05	0.196991	0.189473	0.00148003	0.010723	0.000931009	0.025641	0.969481	7.08512	2.465	2.80618	2.4	0	0	1	0
																.
																.
																.
																.
																.
																.
																.
																.
																.
																.
																.
																.
																.
																.
																.
																.
																.
																.
																.
																.
																.
																.
																.
																.
																.
																.
																.
																.
																.
																.
																.
																.
																.
																.
																.
																.
																.
																.
																.
																.
																.
																.
																.
																.
																.
																.
																.
																.
																.
																.
																.
																.
																.
																.
																.
																.
																.
																.
